# Supplementary material for: Chronic Kidney Disease on Health-Related Quality of Life in Patients with Diabetes Mellitus: A National Representative Study
Source: J Clin Med. 2021 Oct 10;10(20):4639. doi: 10.3390/jcm10204639 (PMC8540120; doi:10.3390/jcm10204639)
Supplement: Supplementary file 1 [file jcm-10-04639-s001.zip]

Archive with 1 entries (1 files):
- jcm-1363408-supplementary.pdf
